# Supplementary material for: Early and Mid-Term Outcomes of Transcatheter Aortic Valve Implantation versus Surgical Aortic Valve Replacement: Updated Systematic Review and Meta-Analysis
Source: J Cardiovasc Dev Dis. 2023 Apr 5;10(4):157. doi: 10.3390/jcdd10040157 (PMC10146134; doi:10.3390/jcdd10040157)
Supplement: Supplementary file 1 [file jcdd-10-00157-s001.zip]

Archive with 1 entries (1 files):
- jcdd-2311330-supplementary.pdf
